# Supplementary material for: The Influence of Conditions of Polycondensation in Acid Medium on the Structure of Oligosilsesquioxanes with a Novel Eugenol-Containing Substituent
Source: Polymers (Basel). 2024 Oct 21;16(20):2951. doi: 10.3390/polym16202951 (PMC11510820; doi:10.3390/polym16202951)
Supplement: Supplementary file 1 [file polymers-16-02951-s001.zip]

Archive with 1 entries (1 files):
- polymers-3232310-supplementary.pdf
